# Supplementary material for: Gut bacterial and fungal communities of François’ langur (Trachypithecus francoisi) changed coordinate to different seasons
Source: Front Microbiol. 2025 Mar 5;16:1547955. doi: 10.3389/fmicb.2025.1547955 (PMC11920163; doi:10.3389/fmicb.2025.1547955)
Supplement: Supplementary file 1 [file Table_1.xlsx]

## Sheet: Sheet1
Table S1 microbiome data summary of 22 samples.
								16S rRNA					ITS
Sample	Origin	Province	City	County/District	Village/Farm	Altitude	Longitude and latitude	total-input-reads	total-retained-reads	reads-truncated	reads-too-short-after-truncation	reads-exceeding-maximum-ambiguous-bases	total-input-reads	total-retained-reads	reads-truncated	reads-too-short-after-truncation	reads-exceeding-maximum-ambiguous-bases
Spring1	François’ langurs	Guizhou	Tongren	Yanhe Tujia Autonomous County	Dabao Village	490	28°38′57.46″N, 108°15′11.90″E	37083	35934	1734	1143	6	34512	33486	1700	1020	6
Spring2	François’ langurs	Guizhou	Tongren	Yanhe Tujia Autonomous County	Dabao Village	490	28°38′57.46″N, 108°15′11.90″E	35931	34894	1586	1027	10	39451	38337	1789	1110	4
Spring3	François’ langurs	Guizhou	Tongren	Yanhe Tujia Autonomous County	Dabao Village	490	28°38′57.46″N, 108°15′11.90″E	32107	31216	1336	887	4	36992	35854	1828	1135	3
Spring4	François’ langurs	Guizhou	Tongren	Yanhe Tujia Autonomous County	Dabao Village	490	28°38′57.46″N, 108°15′11.90″E	39244	38028	1841	1209	7	37757	36641	1926	1111	5
Spring5	François’ langurs	Guizhou	Tongren	Yanhe Tujia Autonomous County	Dabao Village	490	28°38′57.46″N, 108°15′11.90″E	30891	29986	1352	900	5	30017	28975	3113	1037	5
Summer1	François’ langurs	Guizhou	Tongren	Yanhe Tujia Autonomous County	Dabao Village	490	28°38′57.46″N, 108°15′11.90″E	37090	36535	834	547	8	34908	33213	2301	1695	0
Summer2	François’ langurs	Guizhou	Tongren	Yanhe Tujia Autonomous County	Dabao Village	490	28°38′57.46″N, 108°15′11.90″E	38164	37646	799	513	5	34285	33233	1500	1050	2
Summer3	François’ langurs	Guizhou	Tongren	Yanhe Tujia Autonomous County	Dabao Village	490	28°38′57.46″N, 108°15′11.90″E	35208	34691	795	513	4	30755	29660	1441	1091	4
Summer4	François’ langurs	Guizhou	Tongren	Yanhe Tujia Autonomous County	Dabao Village	490	28°38′57.46″N, 108°15′11.90″E	30778	30256	745	520	2	30428	29015	1825	1411	2
Summer5	François’ langurs	Guizhou	Tongren	Yanhe Tujia Autonomous County	Dabao Village	490	28°38′57.46″N, 108°15′11.90″E	32157	31641	782	508	8	33788	33111	1128	675	2
Summer6	François’ langurs	Guizhou	Tongren	Yanhe Tujia Autonomous County	Dabao Village	490	28°38′57.46″N, 108°15′11.90″E	30182	29756	629	423	3	31832	30947	1260	881	4
Summer7	François’ langurs	Guizhou	Tongren	Yanhe Tujia Autonomous County	Dabao Village	490	28°38′57.46″N, 108°15′11.90″E	33470	33050	646	412	8	33261	31604	2158	1651	6
Fall1	François’ langurs	Guizhou	Tongren	Yanhe Tujia Autonomous County	Dabao Village	490	28°38′57.46″N, 108°15′11.90″E	32932	32420	873	508	4	38546	37605	1475	927	14
Fall2	François’ langurs	Guizhou	Tongren	Yanhe Tujia Autonomous County	Dabao Village	490	28°38′57.46″N, 108°15′11.90″E	33496	32949	919	544	3	38405	37558	1393	834	13
Fall3	François’ langurs	Guizhou	Tongren	Yanhe Tujia Autonomous County	Dabao Village	490	28°38′57.46″N, 108°15′11.90″E	31692	31217	831	470	5	31276	30497	1377	774	5
Fall4	François’ langurs	Guizhou	Tongren	Yanhe Tujia Autonomous County	Dabao Village	490	28°38′57.46″N, 108°15′11.90″E	38978	37975	1633	997	6	37587	36479	1887	1100	8
Fall5	François’ langurs	Guizhou	Tongren	Yanhe Tujia Autonomous County	Dabao Village	490	28°38′57.46″N, 108°15′11.90″E	31892	31020	1354	868	4	39993	38710	2229	1275	8
Winter1	François’ langurs	Guizhou	Tongren	Yanhe Tujia Autonomous County	Dabao Village	490	28°38′57.46″N, 108°15′11.90″E	34398	33771	948	618	9	35442	34557	1427	877	8
Winter2	François’ langurs	Guizhou	Tongren	Yanhe Tujia Autonomous County	Dabao Village	490	28°38′57.46″N, 108°15′11.90″E	32426	31918	818	504	4	34872	33790	1481	1070	12
Winter3	François’ langurs	Guizhou	Tongren	Yanhe Tujia Autonomous County	Dabao Village	490	28°38′57.46″N, 108°15′11.90″E	35124	34545	953	576	3	32483	31645	1424	825	13
Winter4	François’ langurs	Guizhou	Tongren	Yanhe Tujia Autonomous County	Dabao Village	490	28°38′57.46″N, 108°15′11.90″E	35517	34753	1222	755	9	37567	36460	1762	1099	8
Winter5	François’ langurs	Guizhou	Tongren	Yanhe Tujia Autonomous County	Dabao Village	490	28°38′57.46″N, 108°15′11.90″E	38374	37351	1665	1015	8	35567	34483	2024	1075	9
